# Supplementary material for: Plasmodium vivax Populations Are More Genetically Diverse and Less Structured than Sympatric Plasmodium falciparum Populations
Source: PLoS Negl Trop Dis. 2015 Apr 15;9(4):e0003634. doi: 10.1371/journal.pntd.0003634 (PMC4398418; doi:10.1371/journal.pntd.0003634)
Supplement: S1 Dataset — (XLSX) [file pntd.0003634.s011.xlsx]

## Sheet: Pv including outliers & 3.27
Pv microsats
npops=4
nloci=11
outliers are shown in bold (see Figure S3)
pop = Malala	MS1	MS2	MS5	MS6	MS7	MS9	MS10	MS12	MS15	MS20	3.27
D_MAL_AMI_1	?	?	?	222	?	170	?	216	252	?	403
S_MAL_MAL_2	235	?	?	225	?	164	?	?	261	182	295
S_MAL_AMI_3	235	?	194	252	143	?	?	?	249	?	291
S_MAL_WAK_4	?	253	?	234	149	?	?	213	252	200	275
S_MAL_MAL_5	238	213	?	243	161	164	?	207	?	197	?
D_MAL_AMI_6	?	221	?	252	212	161	187	216	273	233	307
D_MAL_AMI_7	229	237	?	234	149	161	211	210	249	218	283
S_MAL_WAK_8	232	285	182	255	149	170	205	210	258	197	291
D_MAL_WAK_9	235	229	179	237	152	155	184	210	249	194	291
S_MAL_WAK_10	235	225	173	246	155	173	205	219	249	197	275
D_MAL_WAK_11	232	221	182	255	146	161	181	210	237	176	395
D_MAL_WAK_12	232	221	185	255	152	161	181	207	252	176	271
D_MAL_WAK_13	232	301	176	249	143	158	199	216	261	173	279
D_MAL_WAK_14	232	209	197	249	152	167	181	216	249	197	283
S_MAL_WAK_15	235	221	194	258	158	161	202	216	261	176	487
S_MAL_WAK_16	232	217	182	252	146	164	190	219	255	197	323
D_MAL_WAK_17	235	257	182	246	152	161	193	213	258	209	283
D_MAL_WAK_18	232	273	161	249	152	164	181	213	249	197	267
S_MAL_WAK_19	235	285	182	222	152	161	181	207	249	185	283
D_MAL_MAL_20	232	265	176	252	155	161	184	210	252	197	307
D_MAL_MAL_21	229	217	185	249	146	158	181	213	249	254	291
S_MAL_WAK_22	235	221	185	234	152	161	196	210	261	212	299
D_MAL_WAK_23	232	221	164	252	167	164	196	216	243	161	275
D_MAL_WAK_24	223	217	176	213	149	155	190	210	258	227	295
S_MAL_WAK_25	235	241	173	243	155	152	193	213	258	203	275
D_MAL_MAL_26	229	221	173	249	152	161	178	210	252	194	279
S_MAL_MAL_27	235	213	173	249	152	161	184	207	252	191	339
S_MAL_MAL_28	232	257	203	228	173	164	196	213	249	212	279
S_MAL_WAK_29	229	209	185	255	149	155	175	210	243	188	283
D_MAL_AMI_30	229	229	185	252	146	155	184	213	243	161	287
D_MAL_AMI_31	232	169	179	249	152	164	196	210	252	197	371
S_MAL_AMI_32	232	233	176	249	146	158	196	207	240	197	283
D_MAL_AMI_33	232	181	173	213	149	167	196	210	249	197	275
S_MAL_AMI_34	241	221	170	249	149	155	196	216	258	176	307
S_MAL_AMI_35	232	221	179	249	143	173	190	213	249	194	283
S_MAL_AMI_36	229	233	182	258	155	176	205	210	264	212	283
S_MAL_AMI_37	235	221	182	249	149	173	184	210	270	173	295
S_MAL_AMI_38	232	241	173	249	158	173	196	210	249	200	283
D_MAL_AMI_39	235	217	179	246	158	170	196	213	249	197	327
D_MAL_AMI_40	235	221	179	249	146	170	181	207	252	233	291
D_MAL_AMI_41	232	205	173	252	149	158	196	216	291	251	267
D_MAL_AMI_42	229	225	191	246	149	161	196	210	243	200	291
S_MAL_AMI_43	232	225	182	252	149	161	190	210	243	197	291
D_MAL_AMI_44	226	229	176	213	149	173	175	210	258	188	299
D_MAL_AMI_45	232	217	164	249	155	161	163	216	249	179	291
S_MAL_AMI_46	223	217	176	213	149	155	190	216	258	227	443
pop = Mugil
S_MUG_DIM_1	229	221	179	?	146	167	?	?	?	?	279
S_MUG_KAR_2	232	?	173	258	152	161	?	?	?	?	275
D_MUG_KAR_3	235	221	?	240	149	158	?	216	249	?	?
S_MUG_MAT_4	232	?	176	255	?	155	196	210	249	?	283
S_MUG_MAT_5	235	?	182	249	149	173	?	?	261	191	287
D_MUG_MAT_6	?	225	176	?	158	152	193	213	249	191	?
D_MUG_KAR_7	232	?	182	228	?	158	?	210	270	197	283
S_MUG_MAT_8	232	225	188	249	155	158	196	?	252	?	283
S_MUG_KAR_9	?	257	179	222	227	170	187	210	255	200	?
D_MUG_KAR_10	241	209	176	261	152	158	199	210	?	?	287
D_MUG_DIM_11	235	277	194	249	155	167	196	213	?	?	307
S_MUG_MAT_12	232	217	173	249	?	164	199	?	252	197	323
S_MUG_KAR_13	?	225	188	264	149	158	178	213	?	209	367
D_MUG_MAT_14	232	225	176	243	146	170	196	?	249	197	283
D_MUG_MAT_15	232	233	176	?	158	158	181	210	261	200	307
D_MUG_KAR_16	235	237	197	252	149	158	181	210	261	191	?
D_MUG_MAT_17	235	241	176	258	146	164	181	216	252	194	?
D_MUG_MAT_18	235	?	173	252	152	173	169	216	246	200	279
D_MUG_KAR_19	232	233	176	252	152	161	184	219	243	?	303
D_MUG_MAT_20	238	225	179	249	158	161	181	216	246	194	319
D_MUG_MAT_21	238	245	188	246	158	158	196	228	243	236	319
D_MUG_MAT_22	238	225	182	246	152	164	184	213	261	218	279
D_MUG_MAT_23	229	225	179	213	149	155	187	213	261	194	335
D_MUG_MAT_24	229	221	173	213	158	152	184	207	252	191	279
D_MUG_MAT_25	232	221	176	249	167	158	196	228	255	236	287
D_MUG_MAT_26	244	229	179	213	149	158	181	213	291	194	283
S_MUG_MAT_27	229	237	182	252	158	164	178	186	252	188	319
S_MUG_MAT_28	238	241	182	228	155	152	187	210	258	191	287
D_MUG_MAT_29	232	225	194	234	140	161	172	213	249	194	279
D_MUG_MAT_30	235	209	191	246	152	164	202	213	264	200	291
D_MUG_MAT_31	235	209	191	258	152	170	178	213	255	197	267
S_MUG_MAT_32	229	229	182	249	152	179	196	213	246	161	307
S_MUG_KAR_33	232	213	179	258	146	158	184	210	261	161	303
D_MUG_KAR_34	235	221	176	249	146	161	193	210	249	200	283
S_MUG_KAR_35	232	201	182	249	146	161	193	207	252	191	287
D_MUG_KAR_36	232	229	182	255	152	161	184	213	261	179	339
D_MUG_KAR_37	232	213	179	246	146	173	175	207	258	194	287
D_MUG_KAR_38	229	221	200	246	152	164	187	210	288	233	283
D_MUG_KAR_39	229	225	191	213	143	161	187	213	261	194	291
D_MUG_DIM_40	229	217	176	249	173	185	184	213	267	194	499
S_MUG_DIM_41	232	225	161	252	158	158	181	216	243	194	283
D_MUG_DIM_42	232	213	191	234	161	158	199	213	252	188	303
D_MUG_DIM_43	235	249	173	246	152	164	187	213	255	194	295
D_MUG_KAR_44	235	169	179	258	158	164	178	213	258	230	283
S_MUG_MAT_45	235	221	185	252	146	167	205	210	258	197	283
D_MUG_MAT_46	238	213	170	246	146	152	196	210	246	200	439
D_MUG_MAT_47	235	233	209	246	161	176	196	216	255	161	383
S_MUG_KAR_48	235	229	176	252	146	164	187	213	258	224	279
S_MUG_KAR_49	235	225	161	249	164	164	199	213	249	176	351
D_MUG_KAR_50	235	237	179	246	164	161	181	213	261	212	279
S_MUG_KAR_51	232	257	182	240	152	161	172	210	255	218	299
D_MUG_KAR_52	235	257	176	246	149	158	196	210	255	215	507
D_MUG_KAR_53	235	221	188	243	149	164	196	210	261	197	283
D_MUG_KAR_54	241	209	185	246	158	155	193	216	258	197	283
D_MUG_KAR_55	232	229	200	249	149	161	172	210	252	176	283
D_MUG_KAR_56	232	225	179	252	155	173	172	210	261	215	279
pop = Utu
S_UTU_UTU_1	229	?	185	249	?	?	?	213	?	?	303
D_UTU_UTU_2	232	?	?	264	152	?	196	?	?	197	287
S_UTU_UTU_3	235	?	182	255	?	167	214	?	?	?	311
D_UTU_UTU_4	229	169	179	?	149	170	178	?	?	212	311
D_UTU_UTU_5	232	241	?	246	146	155	181	219	288	200	275
D_UTU_UTU_6	229	209	191	213	146	?	196	213	246	242	295
D_UTU_UTU_7	232	241	?	246	152	155	178	219	258	203	283
D_UTU_UTU_8	?	229	173	249	149	161	211	213	252	212	303
D_UTU_UTU_9	235	225	?	246	146	158	196	213	243	224	311
D_UTU_UTU_10	232	213	191	243	155	155	?	213	246	200	303
S_UTU_UTU_11	226	225	179	249	143	164	181	213	252	200	?
S_UTU_UTU_12	235	221	176	246	149	164	196	213	264	194	283
D_UTU_UTU_13	229	217	176	246	146	161	181	213	243	191	279
S_UTU_UTU_14	232	225	194	246	146	164	196	213	261	194	279
D_UTU_UTU_15	232	221	179	249	158	164	196	216	249	212	311
D_UTU_UTU_16	235	221	173	255	158	161	181	219	249	194	283
D_UTU_UTU_17	229	213	173	237	152	167	172	210	255	221	287
D_UTU_UTU_18	235	209	182	258	167	158	172	207	261	197	287
D_UTU_UTU_19	235	237	182	240	146	161	196	216	258	236	315
S_UTU_UTU_20	232	241	170	240	146	161	181	213	249	191	387
D_UTU_UTU_21	244	249	179	246	146	158	184	216	261	188	291
S_UTU_UTU_22	232	241	185	246	149	161	178	210	261	200	343
D_UTU_UTU_23	226	233	182	243	152	161	181	213	249	197	291
D_UTU_UTU_24	235	225	182	249	146	161	184	216	261	200	315
S_UTU_UTU_25	232	217	191	252	149	167	184	210	243	215	283
D_UTU_UTU_26	232	241	167	249	149	155	184	213	255	203	283
D_UTU_UTU_27	232	221	197	213	152	164	181	210	243	194	279
D_UTU_UTU_28	241	225	197	240	146	164	181	210	258	194	423
S_UTU_UTU_29	229	249	182	246	146	158	181	213	255	191	295
S_UTU_UTU_30	232	249	182	249	149	158	166	210	294	185	287
D_UTU_UTU_31	235	237	182	249	146	146	193	210	258	212	291
D_UTU_UTU_32	232	225	185	246	149	155	193	213	246	194	303
D_UTU_UTU_33	232	249	179	243	152	164	166	210	240	161	279
D_UTU_UTU_34	229	213	173	255	149	158	190	216	246	209	283
D_UTU_UTU_35	232	229	173	237	149	167	184	210	249	194	291
D_UTU_UTU_36	229	225	179	213	173	161	193	219	249	185	275
S_UTU_UTU_37	235	221	191	249	158	155	196	210	258	191	307
S_UTU_UTU_38	235	229	185	255	143	158	205	216	240	194	295
pop = Wosera
S_WOS_TAT_1	235	?	176	?	?	158	184	?	?	200	291
D_WOS_PAT_2	229	?	176	?	?	155	181	210	261	?	271
S_WOS_PAT_3	238	?	?	246	161	155	?	210	255	197	283
D_WOS_KIT_4	235	257	179	?	146	164	193	216	249	197	?
D_WOS_WIS_5	235	237	170	252	152	158	175	?	258	?	275
S_WOS_GWI_6	235	229	185	240	152	161	184	?	258	206	279
D_WOS_PAT_7	229	233	188	222	149	158	181	?	252	197	347
S_WOS_NIN_8	235	253	?	252	149	158	169	213	249	200	279
D_WOS_NIN_9	229	229	179	246	149	161	178	210	246	?	291
D_WOS_NIN_10	232	229	?	249	152	164	196	210	249	197	283
D_WOS_KAU_11	232	?	197	252	161	158	178	216	249	194	283
D_WOS_GWI_12	235	213	179	264	158	158	196	219	294	242	311
S_WOS_GWI_13	229	221	188	252	152	164	190	210	255	158	415
S_WOS_GWI_14	235	225	164	243	149	167	205	210	249	194	303
D_WOS_GWI_15	232	225	173	246	149	161	196	210	258	200	287
D_WOS_PAT_16	235	229	185	261	146	161	181	216	255	209	355
D_WOS_PAT_17	235	249	173	249	152	167	175	213	249	194	339
S_WOS_PAT_18	235	225	176	246	149	155	184	213	249	236	283
S_WOS_PAT_19	232	241	161	225	155	158	190	216	255	236	279
S_WOS_PAT_20	232	237	182	252	149	158	196	210	249	203	295
D_WOS_PAT_21	232	217	179	213	149	164	193	210	267	200	291
D_WOS_PAT_22	235	229	176	255	146	170	169	210	252	194	279
D_WOS_PAT_23	232	205	179	258	149	158	172	213	246	197	267
S_WOS_PAT_24	229	225	197	243	146	164	184	213	246	242	299
S_WOS_PAT_25	229	205	179	255	155	158	196	219	258	161	291
S_WOS_PAT_26	232	221	176	246	149	161	199	210	258	161	267
D_WOS_PAT_27	235	225	185	261	152	173	196	213	258	191	279
D_WOS_PAT_28	232	245	176	213	149	164	205	210	249	194	275
D_WOS_PAT_29	226	229	164	258	149	158	196	213	246	200	351
S_WOS_NIN_30	229	241	185	246	152	161	205	210	249	200	291
D_WOS_NIN_31	229	221	173	237	149	155	196	210	246	161	283
S_WOS_NIN_32	238	229	176	249	149	164	184	213	240	209	303
S_WOS_NIN_33	235	217	176	255	149	173	190	210	249	161	295
S_WOS_NIN_34	229	221	173	240	149	155	196	210	246	161	283
S_WOS_NIN_35	229	241	185	246	152	161	205	210	255	203	291
S_WOS_NIN_36	235	213	185	255	152	158	184	210	246	197	295
S_WOS_NIN_37	235	261	191	249	155	170	196	216	255	203	459
D_WOS_NIN_38	229	241	203	213	158	158	184	213	246	215	287
D_WOS_NIN_39	235	217	173	243	155	158	190	210	264	197	351
D_WOS_NIN_40	229	229	188	255	152	158	178	213	246	239	295
S_WOS_KAU_41	235	213	206	249	149	158	187	207	273	191	295
D_WOS_KAU_42	232	213	179	249	143	161	190	210	255	194	299
D_WOS_KAU_43	235	217	179	234	152	158	163	186	249	200	307
D_WOS_KAU_44	229	265	164	246	158	158	202	210	255	197	287
S_WOS_KAU_45	235	245	200	246	149	155	196	222	252	194	283
D_WOS_KAU_46	229	229	176	249	152	173	196	210	258	194	491
S_WOS_KAU_47	238	229	170	249	146	164	181	210	255	197	275
S_WOS_KAU_48	229	221	188	255	152	158	193	213	243	197	307
D_WOS_KIT_49	235	225	176	246	146	170	181	213	264	161	283
D_WOS_KIT_50	235	229	182	213	149	155	169	210	249	188	279
S_WOS_KIT_51	235	213	176	249	155	158	193	213	258	194	283
D_WOS_KIT_52	232	229	176	249	146	170	175	207	243	191	299
D_WOS_KIT_53	232	245	194	261	146	164	190	213	291	188	283
S_WOS_WIS_54	238	233	182	258	149	164	196	210	255	200	267
D_WOS_WIS_55	232	253	173	261	149	170	193	213	258	209	375
D_WOS_WIS_56	232	253	188	213	146	158	175	210	243	203	303
S_WOS_WIS_57	232	233	179	234	155	158	184	219	258	206	271
S_WOS_TAT_58	238	237	182	252	149	158	184	210	246	194	319
S_WOS_TAT_59	232	221	170	255	149	155	196	210	273	197	279
S_WOS_TAT_60	229	377	173	240	149	152	184	210	255	194	299
D_WOS_TAT_61	232	217	170	237	146	158	196	210	252	224	279
D_WOS_TAT_62	235	217	179	255	155	158	208	213	249	200	283
S_WOS_UNK_63	232	213	179	237	146	158	184	210	270	224	279
D_WOS_UNK_64	229	245	197	246	149	161	193	213	267	191	287

## Sheet: Pf including outliers & TAA42
PF 4 POPS
npops=4
nloci=10
outliers are shown in bold (see Figure S2)
pop = Malala	TA1	POLYalpha	TAA60	ARA2	Pfg377	PfPK2	TAA87	TAA81	TAA42	2490
Mal_1	23	25	8	11	9	9	21	10	?	9
Mal_2	33	26	7	11	9	9	17	13	8	9
Mal_3	26	25	6	8	7	8	18	11	8	9
Mal_4	23	23	10	8	6	11	16	7	8	9
Mal_5	19	26	?	10	7	10	18	7	8	13
Mal_6	19	33	9	11	7	10	18	11	9	9
Mal_7	18	31	17	11	9	?	15	11	12	7
Mal_8	24	30	4	11	9	9	18	9	30	13
Mal_9	19	27	9	11	6	9	18	8	9	10
Mal_10	19	34	8	12	6	9	17	6	8	12
Mal_11	19	23	8	11	?	?	22	8	?	9
Mal_12	27	32	9	11	9	7	17	6	9	9
Mal_13	26	19	7	11	?	8	21	7	8	9
Mal_14	24	23	7	12	6	8	16	9	8	9
Mal_15	?	25	7	13	9	10	15	11	11	13
Mal_16	24	33	8	12	6	9	?	6	?	11
Mal_17	22	33	9	11	8	10	17	10	7	9
Mal_18	28	33	8	11	6	8	17	6	8	9
Mal_19	19	23	17	10	7	12	15	11	12	9
Mal_20	19	23	8	11	6	11	18	10	8	6
Mal_21	18	33	8	10	7	?	?	9	?	13
Mal_22	19	29	8	10	?	1	17	11	?	13
Mal_23	19	25	10	7	9	12	?	11	7	13
Mal_24	24	?	17	7	9	8	16	8	8	13
Mal_25	19	33	8	7	6	12	10	11	12	9
Mal_26	19	23	8	11	7	5	10	11	42	14
Mal_27	19	?	7	11	6	12	15	11	?	14
Mal_28	?	?	7	7	7	12	15	11	42	10
Mal_29	19	22	17	11	?	11	?	11	13	9
Mal_30	23	26	7	10	7	9	17	12	7	10
Mal_31	23	32	8	8	7	9	18	9	7	10
Mal_32	?	?	7	?	?	?	17	8	12	8
Mal_33	?	?	17	93	9	?	17	11	11	14
Mal_34	19	30	10	8	9	10	17	11	8	9
Mal_35	24	33	8	11	7	8	17	9	9	9
Mal_36	24	33	9	8	9	?	10	8	42	9
Mal_37	23	32	7	?	?	9	10	10	28	9
Mal_38	29	31	11	8	9	10	17	8	8	9
Mal_39	24	25	8	10	9	7	17	6	12	10
Mal_40	24	30	11	8	9	9	?	8	?	9
Mal_41	19	?	7	?	?	17	?	11	42	12
Mal_42	19	23	8	7	6	12	10	11	9	9
Mal_43	19	?	8	?	?	?	15	11	42	13
Mal_44	24	33	8	8	7	10	?	8	?	9
Mal_45	?	?	17	7	9	11	15	11	12	9
Mal_46	19	23	9	?	9	12	17	11	?	13
Mal_47	24	32	7	8	7	9	19	8	28	9
Mal_48	19	23	7	7	9	11	?	11	?	13
Mal_49	19	23	17	10	9	12	10	7	12	9
Mal_50	19	32	17	7	9	11	10	8	42	9
Mal_51	19	37	17	11	?	20	17	6	29	9
Mal_52	19	?	8	?	?	8	10	10	42	14
Mal_53	19	?	7	10	?	15	72	11	12	11
Mal_54	19	22	17	10	7	20	10	11	12	8
Mal_55	19	33	?	11	6	17	17	9	9	9
Mal_56	19	?	8	11	?	16	19	11	8	13
Mal_57	19	29	8	11	7	9	20	11	8	9
Mal_58	19	?	17	11	?	12	?	11	9	9
Mal_59	28	32	?	?	?	9	?	8	?	9
Mal_60	28	29	?	13	9	11	17	10	7	10
Mal_61	19	23	7	7	17	10	19	11	40	12
Mal_62	19	30	10	11	9	11	15	11	40	13
Mal_63	26	33	7	?	7	9	17	9	8	12
Mal_64	24	?	17	7	8	11	17	8	12	9
Mal_65	27	34	17	10	7	9	16	11	8	13
Mal_66	24	26	8	10	6	8	17	13	9	11
Mal_67	26	27	8	7	6	10	17	7	9	9
Mal_68	23	32	9	10	?	10	17	20	9	13
pop = Mugil
Mugil_1	23	32	9	9	6	8	18	12	8	10
Mugil_2	14	23	6	8	7	8	20	11	8	10
Mugil_3	24	29	6	11	9	9	18	8	8	10
Mugil_4	14	33	8	8	6	21	22	8	15	9
Mugil_5	23	24	8	11	8	17	18	12	8	10
Mugil_6	23	23	17	11	6	8	20	12	8	9
Mugil_7	14	?	8	11	7	?	15	?	9	?
Mugil_8	?	30	10	?	?	?	17	12	9	10
Mugil_9	?	35	5	8	7	9	13	11	15	10
Mugil_10	23	?	8	?	?	17	18	8	27	10
Mugil_11	22	35	5	8	7	8	20	11	28	9
Mugil_12	14	30	8	9	7	11	18	6	8	12
Mugil_13	23	33	8	9	6	8	18	11	9	9
Mugil_14	?	?	17	11	10	?	10	12	42	9
Mugil_15	?	?	7	5	7	11	17	11	8	12
Mugil_16	?	34	8	11	10	?	17	9	?	10
Mugil_17	23	26	8	11	9	8	?	10	?	9
Mugil_18	14	27	8	11	9	9	?	12	?	10
Mugil_19	22	35	9	9	7	11	20	9	8	10
Mugil_20	14	25	7	12	9	8	18	11	8	10
Mugil_21	25	23	?	11	8	8	18	11	30	7
Mugil_22	17	33	8	13	8	9	17	8	28	12
Mugil_23	27	33	9	11	6	8	19	13	15	10
Mugil_24	?	?	8	?	?	8	18	11	12	10
Mugil_25	?	35	9	12	7	?	17	9	9	10
Mugil_26	?	36	7	5	10	?	17	12	?	10
Mugil_27	?	36	8	11	7	8	18	8	?	10
Mugil_28	?	32	7	5	17	8	17	12	28	10
Mugil_29	?	?	12	6	10	?	17	12	?	10
Mugil_30	?	?	9	5	7	19	17	12	?	10
Mugil_31	22	27	9	11	9	9	18	10	8	7
Mugil_32	25	33	7	11	8	8	20	7	8	10
Mugil_33	23	27	8	11	6	?	?	8	8	10
Mugil_34	22	29	8	10	8	10	18	12	8	10
Mugil_35	23	32	5	5	?	?	18	12	9	10
Mugil_36	14	25	8	4	7	?	20	7	29	9
Mugil_37	22	32	7	9	9	9	18	10	8	10
Mugil_38	?	29	8	9	8	7	17	11	9	6
Mugil_39	25	33	7	10	8	8	18	7	8	10
Mugil_40	?	?	?	7	?	?	17	12	?	10
Mugil_41	?	?	8	9	9	12	17	11	8	10
Mugil_42	?	32	8	11	7	?	17	12	?	10
Mugil_43	?	?	7	10	?	10	17	8	?	10
Mugil_44	?	23	8	9	8	9	17	11	10	10
Mugil_45	?	23	?	8	7	9	20	7	8	11
Mugil_46	?	26	?	10	6	8	?	8	?	11
Mugil_47	23	31	8	9	6	9	18	8	8	12
Mugil_48	25	26	9	11	9	10	18	6	28	9
Mugil_49	21	30	8	11	7	21	20	11	8	9
Mugil_50	?	26	?	9	9	11	20	12	8	9
Mugil_51	25	26	8	11	8	9	20	9	8	10
Mugil_52	?	?	7	9	12	12	10	11	42	9
Mugil_53	?	34	8	11	7	?	17	?	15	10
Mugil_54	?	?	8	?	?	?	18	12	?	10
Mugil_55	?	?	?	7	12	?	17	11	?	10
Mugil_56	?	23	7	?	?	?	17	12	?	10
Mugil_57	?	34	?	12	7	12	17	12	?	10
Mugil_58	?	26	8	11	7	8	17	9	8	10
Mugil_59	?	30	9	13	9	21	17	12	9	9
Mugil_60	23	23	8	10	?	?	20	8	12	?
Mugil_61	?	25	8	10	9	7	?	10	?	9
Mugil_62	23	23	7	11	8	8	17	9	8	9
Mugil_63	23	?	7	?	?	9	18	9	8	10
Mugil_64	22	27	7	9	6	8	19	13	8	10
Mugil_65	14	28	7	8	7	9	?	10	8	10
Mugil_66	14	23	7	9	7	12	16	17	7	14
Mugil_67	22	23	7	9	7	18	16	11	7	9
Mugil_68	20	23	17	10	7	9	19	10	8	10
Mugil_69	?	23	?	8	7	?	17	12	12	10
Mugil_70	?	?	7	11	17	8	17	11	?	10
Mugil_71	?	?	?	4	18	12	17	12	?	9
Mugil_72	?	31	8	11	6	8	18	10	?	12
pop = Utu
Utu_1	24	23	13	8	6	10	18	6	8	9
Utu_2	20	31	7	10	6	8	19	7	8	9
Utu_3	20	?	9	?	?	12	?	11	23	9
Utu_4	24	23	9	10	7	9	18	8	29	9
Utu_5	25	27	8	11	6	9	18	14	8	9
Utu_6	24	32	8	?	7	9	10	11	42	9
Utu_7	23	26	12	9	?	?	16	11	?	?
Utu_8	22	32	8	7	6	8	20	7	8	9
Utu_9	24	36	8	14	6	8	17	6	8	9
Utu_10	30	32	5	?	6	8	?	11	8	10
Utu_11	24	32	8	11	7	9	18	12	8	10
Utu_12	24	32	8	9	6	8	20	7	8	9
Utu_13	24	?	8	?	?	8	20	7	8	9
Utu_14	23	36	7	11	8	9	20	11	8	9
Utu_15	23	36	8	8	6	?	20	6	8	9
Utu_16	27	23	8	8	6	8	12	8	8	9
Utu_17	24	36	8	8	6	10	20	8	8	9
Utu_18	36	36	8	9	6	7	20	10	8	9
Utu_19	26	26	8	8	7	8	17	10	8	9
Utu_20	27	36	7	8	6	8	20	11	8	9
Utu_21	24	36	8	9	6	10	20	11	8	9
Utu_22	24	36	8	8	12	8	20	11	8	9
Utu_23	26	35	75	8	9	8	19	8	8	9
Utu_24	?	29	8	8	12	8	?	11	13	9
Utu_25	27	23	13	8	8	8	18	11	29	9
Utu_26	22	30	8	8	7	9	19	7	14	9
Utu_27	25	33	10	10	8	9	18	7	8	9
Utu_28	26	25	8	11	6	8	20	9	8	9
Utu_29	24	25	8	11	7	9	20	8	8	9
Utu_30	23	29	9	10	9	9	18	7	8	9
Utu_31	21	32	8	10	6	8	20	14	8	10
Utu_32	23	23	7	9	6	9	19	7	8	10
Utu_33	19	36	8	10	7	8	19	11	8	9
Utu_34	22	25	8	9	6	9	19	10	8	9
Utu_35	23	25	7	8	8	8	18	8	8	9
Utu_36	26	25	8	9	9	9	17	11	?	9
Utu_37	20	26	7	9	6	10	20	9	8	9
Utu_38	24	35	7	10	8	11	22	11	33	9
Utu_39	20	36	8	?	?	?	96	11	8	?
Utu_40	22	36	7	8	6	9	20	7	8	9
Utu_41	21	26	7	8	12	9	18	7	8	9
Utu_42	?	36	13	8	6	?	18	11	8	9
Utu_43	23	26	7	8	6	8	18	7	8	9
Utu_44	24	27	8	9	7	9	20	11	8	10
Utu_45	28	27	8	9	7	9	19	11	8	9
Utu_46	28	32	8	8	6	10	18	11	8	14
Utu_47	19	25	?	12	6	21	10	11	42	14
Utu_48	20	26	8	9	8	?	20	11	11	9
Utu_49	20	32	9	8	9	?	20	11	23	9
Utu_50	20	36	8	8	6	9	19	7	8	9
Utu_51	26	32	10	11	7	8	19	10	8	9
Utu_52	25	26	7	?	7	9	?	11	8	9
Utu_53	23	26	8	8	6	8	22	11	9	9
Utu_54	20	25	11	8	12	9	17	9	14	9
Utu_55	24	29	8	8	7	8	19	7	8	9
Utu_56	26	26	8	12	12	11	18	11	8	9
Utu_57	24	32	8	12	6	9	18	7	14	9
Utu_58	22	30	8	8	6	9	19	7	8	9
Utu_59	27	36	8	12	12	8	19	11	8	9
Utu_60	19	36	8	10	7	8	19	11	8	9
Utu_61	22	36	7	8	6	9	18	11	8	9
Utu_62	24	25	?	9	8	?	99	11	8	9
Utu_63	21	36	8	9	7	8	20	11	8	9
Utu_64	24	30	8	11	7	8	20	10	8	9
Utu_65	20	32	8	12	6	9	18	8	8	9
Utu_66	20	36	8	8	7	16	20	7	8	10
Utu_67	23	25	8	11	6	9	20	8	8	9
pop = Wosera
Wos_1	24	27	8	7	9	14	19	10	8	6
Wos_2	14	30	11	?	?	10	19	10	8	9
Wos_3	14	35	8	8	7	18	20	7	8	10
Wos_4	14	26	13	8	8	?	?	11	8	9
Wos_5	14	?	13	10	6	11	20	7	?	9
Wos_6	14	26	8	10	8	12	18	6	?	9
Wos_7	14	26	?	10	8	12	18	6	8	9
Wos_8	23	26	8	14	6	10	17	6	?	9
Wos_9	?	?	13	5	9	3	10	11	12	?
Wos_10	14	?	?	5	9	9	10	?	27	?
Wos_11	24	33	7	8	8	10	18	8	?	14
Wos_12	14	?	?	9	?	22	19	11	8	9
Wos_13	14	33	7	10	7	22	17	6	?	9
Wos_14	?	23	13	9	7	11	?	11	8	10
Wos_15	20	?	13	5	?	?	16	11	7	?
Wos_16	14	30	8	12	8	11	22	7	?	9
Wos_17	14	30	8	12	8	11	19	7	?	9
Wos_18	?	25	8	10	7	10	18	11	8	9
Wos_19	14	32	11	11	6	10	?	7	8	9
Wos_20	14	?	?	10	8	10	20	8	8	9
Wos_21	14	?	?	11	7	9	10	6	8	?
Wos_22	14	?	8	8	7	11	?	10	8	?
Wos_23	?	26	7	16	5	11	?	?	9	9
Wos_24	24	27	6	11	6	11	18	7	?	15
Wos_25	14	32	8	13	6	11	15	?	?	9
Wos_26	24	23	8	9	6	11	20	10	8	?
Wos_27	24	22	8	12	6	11	20	?	13	10
Wos_28	14	?	11	7	8	21	15	6	8	?
Wos_29	?	23	8	13	7	10	18	13	7	9
Wos_30	14	43	7	10	12	10	?	?	9	?
Wos_31	14	?	?	7	9	14	15	?	40	9
Wos_32	14	?	11	11	6	11	18	6	?	9
Wos_33	14	32	?	8	8	16	21	?	8	?
Wos_34	?	30	?	11	8	11	17	?	7	?
Wos_35	14	23	7	9	6	9	?	?	13	10
Wos_36	22	32	10	9	6	12	?	11	?	15
Wos_37	14	26	?	9	10	8	10	20	42	9
Wos_38	?	26	13	?	?	11	16	7	11	9
Wos_39	?	23	?	7	6	11	18	6	28	12
Wos_40	?	25	7	13	6	10	20	?	?	10
Wos_41	14	?	13	9	?	8	20	?	8	9
Wos_42	?	?	10	?	?	8	10	?	?	9
Wos_43	?	31	7	11	7	11	20	7	?	9
Wos_44	21	28	8	10	10	11	21	8	9	9
Wos_45	14	?	13	5	6	14	?	?	?	9
Wos_46	14	?	13	9	6	?	?	7	?	?
Wos_47	14	?	?	5	?	11	15	20	?	8
Wos_48	21	23	13	12	?	11	19	7	8	9
Wos_49	14	26	7	8	6	11	20	7	?	9
Wos_50	?	23	13	8	8	10	17	11	9	9
Wos_51	?	25	?	8	6	11	19	8	?	9
Wos_52	?	25	13	9	6	11	20	8	?	9
Wos_53	14	25	8	8	6	11	18	8	?	9
Wos_54	22	25	8	13	7	10	18	7	?	9
Wos_55	20	?	13	9	?	14	18	?	?	9
Wos_56	?	33	8	10	6	10	19	8	?	10
Wos_57	14	23	7	?	?	11	?	?	8	9
Wos_58	25	22	7	9	7	10	20	10	9	9
Wos_59	14	32	13	?	7	10	21	11	?	9
Wos_60	20	27	11	8	5	11	18	8	?	9
Wos_61	14	?	13	10	?	12	10	8	8	?
Wos_62	?	26	8	8	6	8	21	7	9	9
Wos_63	?	27	7	?	6	10	18	13	8	9
Wos_64	?	32	9	11	6	10	18	8	?	10
Wos_65	?	?	13	8	13	?	?	7	9	10
Wos_66	?	?	?	9	7	11	18	11	14	9
Wos_67	?	27	8	8	6	11	18	10	?	9
Wos_68	?	?	13	7	7	11	20	?	?	9
Wos_69	14	26	7	10	6	11	17	11	8	10
Wos_70	?	33	8	8	7	11	18	7	?	9
Wos_71	?	25	8	7	6	10	20	11	9	10
Wos_72	?	?	7	?	6	?	10	7	8	?
Wos_73	?	?	10	?	8	11	19	?	8	9
Wos_74	?	27	13	8	?	10	19	8	8	10
Wos_75	?	26	7	8	6	11	20	11	11	9
Wos_76	?	?	?	9	7	12	17	7	?	9
Wos_77	?	?	13	11	7	?	16	11	9	9
Wos_78	14	26	7	12	6	10	17	7	8	9
Wos_79	25	27	8	8	7	22	17	7	8	10
Wos_80	14	24	11	9	6	10	19	7	?	9
Wos_81	14	?	?	9	8	15	19	8	8	9
Wos_82	14	26	13	11	7	11	?	7	9	9
Wos_83	14	?	13	3	9	11	?	10	?	9
Wos_84	14	36	?	4	?	3	10	11	41	11
Wos_85	14	26	13	5	7	11	?	10	12	9
Wos_86	15	?	13	8	9	3	15	11	42	9
Wos_87	14	?	13	3	9	20	10	11	42	?
Wos_88	?	?	13	9	8	15	?	8	8	9
Wos_89	23	26	8	11	7	11	20	6	9	9
Wos_90	28	27	11	9	5	11	18	?	9	?
Wos_91	28	27	11	9	5	11	18	7	8	9
Wos_92	?	26	17	12	7	10	19	?	9	9
Wos_93	28	26	?	?	?	11	20	11	8	?
Wos_94	24	27	10	8	6	14	20	11	28	?
Wos_95	24	33	7	10	6	12	18	?	9	?
Wos_96	22	23	9	8	6	13	18	8	30	11
Wos_97	23	30	8	13	8	15	20	6	?	9
Wos_98	25	26	8	8	7	10	20	9	27	10
Wos_99	26	29	9	11	6	10	20	10	9	9
Wos_100	25	23	8	8	7	8	18	8	?	?
Wos_101	14	?	11	8	6	17	18	?	8	9
Wos_102	14	26	8	10	7	12	?	10	8	?
Wos_103	?	27	10	11	6	11	18	10	?	?
Wos_104	14	26	11	9	7	11	20	?	7	9
Wos_105	14	26	6	?	7	?	?	13	8	?
Wos_106	23	23	11	8	7	11	19	7	8	9
Wos_107	14	23	8	10	6	18	17	10	10	?
Wos_108	14	?	?	10	8	11	10	?	8	7
Wos_109	14	30	8	8	9	16	19	8	?	?
Wos_110	14	25	?	12	?	?	15	?	9	9
Wos_111	14	27	?	8	7	18	20	7	?	9
Wos_112	14	26	?	11	8	14	18	7	8	?
Wos_113	14	35	10	8	6	10	18	?	?	?

## Sheet: Pv excluding outliers & 3.27
Pv microsats
npops=4
nloci=11
pop = Malala	MS1	MS2	MS5	MS6	MS7	MS9	MS10	MS12	MS15	MS20
S_MAL_MAL_2	235	?	?	225	?	164	?	?	261	182
S_MAL_AMI_3	235	?	194	252	143	?	?	?	249	?
S_MAL_WAK_4	?	253	?	234	149	?	?	213	252	200
S_MAL_MAL_5	238	213	?	243	161	164	?	207	?	197
D_MAL_AMI_7	229	237	?	234	149	161	211	210	249	218
S_MAL_WAK_8	232	285	182	255	149	170	205	210	258	197
D_MAL_WAK_9	235	229	179	237	152	155	184	210	249	194
S_MAL_WAK_10	235	225	173	246	155	173	205	219	249	197
D_MAL_WAK_11	232	221	182	255	146	161	181	210	237	176
D_MAL_WAK_12	232	221	185	255	152	161	181	207	252	176
D_MAL_WAK_14	232	209	197	249	152	167	181	216	249	197
S_MAL_WAK_16	232	217	182	252	146	164	190	219	255	197
D_MAL_WAK_17	235	257	182	246	152	161	193	213	258	209
D_MAL_WAK_18	232	273	161	249	152	164	181	213	249	197
S_MAL_WAK_19	235	285	182	222	152	161	181	207	249	185
D_MAL_MAL_20	232	265	176	252	155	161	184	210	252	197
S_MAL_WAK_22	235	221	185	234	152	161	196	210	261	212
D_MAL_WAK_23	232	221	164	252	167	164	196	216	243	161
D_MAL_WAK_24	223	217	176	213	149	155	190	210	258	227
S_MAL_WAK_25	235	241	173	243	155	152	193	213	258	203
D_MAL_MAL_26	229	221	173	249	152	161	178	210	252	194
S_MAL_MAL_27	235	213	173	249	152	161	184	207	252	191
S_MAL_MAL_28	232	257	203	228	173	164	196	213	249	212
S_MAL_WAK_29	229	209	185	255	149	155	175	210	243	188
D_MAL_AMI_30	229	229	185	252	146	155	184	213	243	161
D_MAL_AMI_31	232	169	179	249	152	164	196	210	252	197
S_MAL_AMI_32	232	233	176	249	146	158	196	207	240	197
D_MAL_AMI_33	232	181	173	213	149	167	196	210	249	197
S_MAL_AMI_34	241	221	170	249	149	155	196	216	258	176
S_MAL_AMI_35	232	221	179	249	143	173	190	213	249	194
S_MAL_AMI_36	229	233	182	258	155	176	205	210	264	212
S_MAL_AMI_37	235	221	182	249	149	173	184	210	270	173
S_MAL_AMI_38	232	241	173	249	158	173	196	210	249	200
D_MAL_AMI_39	235	217	179	246	158	170	196	213	249	197
D_MAL_AMI_40	235	221	179	249	146	170	181	207	252	233
D_MAL_AMI_41	232	205	173	252	149	158	196	216	291	251
D_MAL_AMI_42	229	225	191	246	149	161	196	210	243	200
S_MAL_AMI_43	232	225	182	252	149	161	190	210	243	197
D_MAL_AMI_44	226	229	176	213	149	173	175	210	258	188
D_MAL_AMI_45	232	217	164	249	155	161	163	216	249	179
S_MAL_AMI_46	223	217	176	213	149	155	190	216	258	227
pop = Mugil
S_MUG_DIM_1	229	221	179	?	146	167	?	?	?	?
S_MUG_KAR_2	232	?	173	258	152	161	?	?	?	?
D_MUG_KAR_3	235	221	?	240	149	158	?	216	249	?
S_MUG_MAT_4	232	?	176	255	?	155	196	210	249	?
S_MUG_MAT_5	235	?	182	249	149	173	?	?	261	191
D_MUG_MAT_6	?	225	176	?	158	152	193	213	249	191
D_MUG_KAR_7	232	?	182	228	?	158	?	210	270	197
S_MUG_MAT_8	232	225	188	249	155	158	196	?	252	?
S_MUG_KAR_9	?	257	179	222	227	170	187	210	255	200
D_MUG_KAR_10	241	209	176	261	152	158	199	210	?	?
D_MUG_DIM_11	235	277	194	249	155	167	196	213	?	?
S_MUG_MAT_12	232	217	173	249	?	164	199	?	252	197
S_MUG_KAR_13	?	225	188	264	149	158	178	213	?	209
D_MUG_MAT_14	232	225	176	243	146	170	196	?	249	197
D_MUG_MAT_15	232	233	176	?	158	158	181	210	261	200
D_MUG_KAR_16	235	237	197	252	149	158	181	210	261	191
D_MUG_MAT_17	235	241	176	258	146	164	181	216	252	194
D_MUG_MAT_18	235	?	173	252	152	173	169	216	246	200
D_MUG_KAR_19	232	233	176	252	152	161	184	219	243	?
D_MUG_MAT_20	238	225	179	249	158	161	181	216	246	194
D_MUG_MAT_21	238	245	188	246	158	158	196	228	243	236
D_MUG_MAT_22	238	225	182	246	152	164	184	213	261	218
D_MUG_MAT_23	229	225	179	213	149	155	187	213	261	194
D_MUG_MAT_24	229	221	173	213	158	152	184	207	252	191
D_MUG_MAT_25	232	221	176	249	167	158	196	228	255	236
D_MUG_MAT_26	244	229	179	213	149	158	181	213	291	194
S_MUG_MAT_27	229	237	182	252	158	164	178	186	252	188
S_MUG_MAT_28	238	241	182	228	155	152	187	210	258	191
D_MUG_MAT_29	232	225	194	234	140	161	172	213	249	194
D_MUG_MAT_30	235	209	191	246	152	164	202	213	264	200
D_MUG_MAT_31	235	209	191	258	152	170	178	213	255	197
S_MUG_MAT_32	229	229	182	249	152	179	196	213	246	161
S_MUG_KAR_33	232	213	179	258	146	158	184	210	261	161
D_MUG_KAR_34	235	221	176	249	146	161	193	210	249	200
S_MUG_KAR_35	232	201	182	249	146	161	193	207	252	191
D_MUG_KAR_36	232	229	182	255	152	161	184	213	261	179
D_MUG_KAR_37	232	213	179	246	146	173	175	207	258	194
D_MUG_KAR_38	229	221	200	246	152	164	187	210	288	233
D_MUG_KAR_39	229	225	191	213	143	161	187	213	261	194
S_MUG_DIM_41	232	225	161	252	158	158	181	216	243	194
D_MUG_DIM_42	232	213	191	234	161	158	199	213	252	188
D_MUG_DIM_43	235	249	173	246	152	164	187	213	255	194
D_MUG_KAR_44	235	169	179	258	158	164	178	213	258	230
S_MUG_MAT_45	235	221	185	252	146	167	205	210	258	197
D_MUG_MAT_46	238	213	170	246	146	152	196	210	246	200
D_MUG_MAT_47	235	233	209	246	161	176	196	216	255	161
S_MUG_KAR_48	235	229	176	252	146	164	187	213	258	224
S_MUG_KAR_49	235	225	161	249	164	164	199	213	249	176
D_MUG_KAR_50	235	237	179	246	164	161	181	213	261	212
S_MUG_KAR_51	232	257	182	240	152	161	172	210	255	218
D_MUG_KAR_53	235	221	188	243	149	164	196	210	261	197
D_MUG_KAR_54	241	209	185	246	158	155	193	216	258	197
D_MUG_KAR_55	232	229	200	249	149	161	172	210	252	176
D_MUG_KAR_56	232	225	179	252	155	173	172	210	261	215
pop = Utu
S_UTU_UTU_1	229	?	185	249	?	?	?	213	?	?
D_UTU_UTU_2	232	?	?	264	152	?	196	?	?	197
S_UTU_UTU_3	235	?	182	255	?	167	214	?	?	?
D_UTU_UTU_5	232	241	?	246	146	155	181	219	288	200
D_UTU_UTU_6	229	209	191	213	146	?	196	213	246	242
D_UTU_UTU_7	232	241	?	246	152	155	178	219	258	203
D_UTU_UTU_8	?	229	173	249	149	161	211	213	252	212
D_UTU_UTU_9	235	225	?	246	146	158	196	213	243	224
D_UTU_UTU_10	232	213	191	243	155	155	?	213	246	200
S_UTU_UTU_11	226	225	179	249	143	164	181	213	252	200
S_UTU_UTU_12	235	221	176	246	149	164	196	213	264	194
D_UTU_UTU_13	229	217	176	246	146	161	181	213	243	191
S_UTU_UTU_14	232	225	194	246	146	164	196	213	261	194
D_UTU_UTU_15	232	221	179	249	158	164	196	216	249	212
D_UTU_UTU_16	235	221	173	255	158	161	181	219	249	194
D_UTU_UTU_17	229	213	173	237	152	167	172	210	255	221
D_UTU_UTU_18	235	209	182	258	167	158	172	207	261	197
D_UTU_UTU_19	235	237	182	240	146	161	196	216	258	236
S_UTU_UTU_20	232	241	170	240	146	161	181	213	249	191
D_UTU_UTU_21	244	249	179	246	146	158	184	216	261	188
S_UTU_UTU_22	232	241	185	246	149	161	178	210	261	200
D_UTU_UTU_23	226	233	182	243	152	161	181	213	249	197
D_UTU_UTU_24	235	225	182	249	146	161	184	216	261	200
S_UTU_UTU_25	232	217	191	252	149	167	184	210	243	215
D_UTU_UTU_26	232	241	167	249	149	155	184	213	255	203
D_UTU_UTU_27	232	221	197	213	152	164	181	210	243	194
D_UTU_UTU_28	241	225	197	240	146	164	181	210	258	194
S_UTU_UTU_29	229	249	182	246	146	158	181	213	255	191
S_UTU_UTU_30	232	249	182	249	149	158	166	210	294	185
D_UTU_UTU_31	235	237	182	249	146	146	193	210	258	212
D_UTU_UTU_32	232	225	185	246	149	155	193	213	246	194
D_UTU_UTU_33	232	249	179	243	152	164	166	210	240	161
D_UTU_UTU_34	229	213	173	255	149	158	190	216	246	209
D_UTU_UTU_35	232	229	173	237	149	167	184	210	249	194
D_UTU_UTU_36	229	225	179	213	173	161	193	219	249	185
S_UTU_UTU_37	235	221	191	249	158	155	196	210	258	191
S_UTU_UTU_38	235	229	185	255	143	158	205	216	240	194
pop = Wosera
S_WOS_TAT_1	235	?	176	?	?	158	184	?	?	200
D_WOS_PAT_2	229	?	176	?	?	155	181	210	261	?
S_WOS_PAT_3	238	?	?	246	161	155	?	210	255	197
D_WOS_KIT_4	235	257	179	?	146	164	193	216	249	197
D_WOS_WIS_5	235	237	170	252	152	158	175	?	258	?
S_WOS_GWI_6	235	229	185	240	152	161	184	?	258	206
D_WOS_PAT_7	229	233	188	222	149	158	181	?	252	197
S_WOS_NIN_8	235	253	?	252	149	158	169	213	249	200
D_WOS_NIN_9	229	229	179	246	149	161	178	210	246	?
D_WOS_NIN_10	232	229	?	249	152	164	196	210	249	197
D_WOS_KAU_11	232	?	197	252	161	158	178	216	249	194
D_WOS_GWI_12	235	213	179	264	158	158	196	219	294	242
S_WOS_GWI_13	229	221	188	252	152	164	190	210	255	158
S_WOS_GWI_14	235	225	164	243	149	167	205	210	249	194
D_WOS_GWI_15	232	225	173	246	149	161	196	210	258	200
D_WOS_PAT_16	235	229	185	261	146	161	181	216	255	209
D_WOS_PAT_17	235	249	173	249	152	167	175	213	249	194
S_WOS_PAT_18	235	225	176	246	149	155	184	213	249	236
S_WOS_PAT_19	232	241	161	225	155	158	190	216	255	236
S_WOS_PAT_20	232	237	182	252	149	158	196	210	249	203
D_WOS_PAT_21	232	217	179	213	149	164	193	210	267	200
D_WOS_PAT_22	235	229	176	255	146	170	169	210	252	194
D_WOS_PAT_23	232	205	179	258	149	158	172	213	246	197
S_WOS_PAT_24	229	225	197	243	146	164	184	213	246	242
S_WOS_PAT_25	229	205	179	255	155	158	196	219	258	161
S_WOS_PAT_26	232	221	176	246	149	161	199	210	258	161
D_WOS_PAT_27	235	225	185	261	152	173	196	213	258	191
D_WOS_PAT_28	232	245	176	213	149	164	205	210	249	194
D_WOS_PAT_29	226	229	164	258	149	158	196	213	246	200
S_WOS_NIN_30	229	241	185	246	152	161	205	210	249	200
D_WOS_NIN_31	229	221	173	237	149	155	196	210	246	161
S_WOS_NIN_32	238	229	176	249	149	164	184	213	240	209
S_WOS_NIN_33	235	217	176	255	149	173	190	210	249	161
S_WOS_NIN_34	229	221	173	240	149	155	196	210	246	161
S_WOS_NIN_35	229	241	185	246	152	161	205	210	255	203
S_WOS_NIN_36	235	213	185	255	152	158	184	210	246	197
D_WOS_NIN_38	229	241	203	213	158	158	184	213	246	215
D_WOS_NIN_39	235	217	173	243	155	158	190	210	264	197
D_WOS_NIN_40	229	229	188	255	152	158	178	213	246	239
S_WOS_KAU_41	235	213	206	249	149	158	187	207	273	191
D_WOS_KAU_42	232	213	179	249	143	161	190	210	255	194
D_WOS_KAU_43	235	217	179	234	152	158	163	186	249	200
D_WOS_KAU_44	229	265	164	246	158	158	202	210	255	197
S_WOS_KAU_45	235	245	200	246	149	155	196	222	252	194
S_WOS_KAU_47	238	229	170	249	146	164	181	210	255	197
S_WOS_KAU_48	229	221	188	255	152	158	193	213	243	197
D_WOS_KIT_49	235	225	176	246	146	170	181	213	264	161
D_WOS_KIT_50	235	229	182	213	149	155	169	210	249	188
S_WOS_KIT_51	235	213	176	249	155	158	193	213	258	194
D_WOS_KIT_52	232	229	176	249	146	170	175	207	243	191
D_WOS_KIT_53	232	245	194	261	146	164	190	213	291	188
S_WOS_WIS_54	238	233	182	258	149	164	196	210	255	200
D_WOS_WIS_55	232	253	173	261	149	170	193	213	258	209
D_WOS_WIS_56	232	253	188	213	146	158	175	210	243	203
S_WOS_WIS_57	232	233	179	234	155	158	184	219	258	206
S_WOS_TAT_58	238	237	182	252	149	158	184	210	246	194
S_WOS_TAT_59	232	221	170	255	149	155	196	210	273	197
D_WOS_TAT_61	232	217	170	237	146	158	196	210	252	224
D_WOS_TAT_62	235	217	179	255	155	158	208	213	249	200
S_WOS_UNK_63	232	213	179	237	146	158	184	210	270	224
D_WOS_UNK_64	229	245	197	246	149	161	193	213	267	191

## Sheet: Pf excluding outliers & TAA42 
PF 4 POPS
npops=4
nloci=10
pop = Malala	TA1	POLYalpha	TAA60	ARA2	Pfg377	PfPK2	TAA87	TAA81	2490
Mal_1	23	25	8	11	9	9	21	10	9
Mal_2	33	26	7	11	9	9	17	13	9
Mal_3	26	25	6	8	7	8	18	11	9
Mal_4	23	23	10	8	6	11	16	7	9
Mal_5	19	26	?	10	7	10	18	7	13
Mal_6	19	33	9	11	7	10	18	11	9
Mal_7	18	31	17	11	9	?	15	11	7
Mal_8	24	30	4	11	9	9	18	9	13
Mal_9	19	27	9	11	6	9	18	8	10
Mal_10	19	34	8	12	6	9	17	6	12
Mal_11	19	23	8	11	?	?	22	8	9
Mal_12	27	32	9	11	9	7	17	6	9
Mal_13	26	19	7	11	?	8	21	7	9
Mal_14	24	23	7	12	6	8	16	9	9
Mal_15	?	25	7	13	9	10	15	11	13
Mal_16	24	33	8	12	6	9	?	6	11
Mal_17	22	33	9	11	8	10	17	10	9
Mal_18	28	33	8	11	6	8	17	6	9
Mal_19	19	23	17	10	7	12	15	11	9
Mal_20	19	23	8	11	6	11	18	10	6
Mal_21	18	33	8	10	7	?	?	9	13
Mal_22	19	29	8	10	?	1	17	11	13
Mal_23	19	25	10	7	9	12	?	11	13
Mal_24	24	?	17	7	9	8	16	8	13
Mal_25	19	33	8	7	6	12	10	11	9
Mal_26	19	23	8	11	7	5	10	11	14
Mal_27	19	?	7	11	6	12	15	11	14
Mal_28	?	?	7	7	7	12	15	11	10
Mal_29	19	22	17	11	?	11	?	11	9
Mal_30	23	26	7	10	7	9	17	12	10
Mal_31	23	32	8	8	7	9	18	9	10
Mal_32	?	?	7	?	?	?	17	8	8
Mal_34	19	30	10	8	9	10	17	11	9
Mal_35	24	33	8	11	7	8	17	9	9
Mal_36	24	33	9	8	9	?	10	8	9
Mal_37	23	32	7	?	?	9	10	10	9
Mal_38	29	31	11	8	9	10	17	8	9
Mal_39	24	25	8	10	9	7	17	6	10
Mal_40	24	30	11	8	9	9	?	8	9
Mal_42	19	23	8	7	6	12	10	11	9
Mal_44	24	33	8	8	7	10	?	8	9
Mal_45	?	?	17	7	9	11	15	11	9
Mal_46	19	23	9	?	9	12	17	11	13
Mal_47	24	32	7	8	7	9	19	8	9
Mal_48	19	23	7	7	9	11	?	11	13
Mal_49	19	23	17	10	9	12	10	7	9
Mal_50	19	32	17	7	9	11	10	8	9
Mal_51	19	37	17	11	?	20	17	6	9
Mal_54	19	22	17	10	7	20	10	11	8
Mal_55	19	33	?	11	6	17	17	9	9
Mal_56	19	?	8	11	?	16	19	11	13
Mal_57	19	29	8	11	7	9	20	11	9
Mal_58	19	?	17	11	?	12	?	11	9
Mal_60	28	29	?	13	9	11	17	10	10
Mal_61	19	23	7	7	17	10	19	11	12
Mal_62	19	30	10	11	9	11	15	11	13
Mal_63	26	33	7	?	7	9	17	9	12
Mal_64	24	?	17	7	8	11	17	8	9
Mal_65	27	34	17	10	7	9	16	11	13
Mal_66	24	26	8	10	6	8	17	13	11
Mal_67	26	27	8	7	6	10	17	7	9
Mal_68	23	32	9	10	?	10	17	20	13
pop = Mugil
Mugil_1	23	32	9	9	6	8	18	12	10
Mugil_2	14	23	6	8	7	8	20	11	10
Mugil_3	24	29	6	11	9	9	18	8	10
Mugil_4	14	33	8	8	6	21	22	8	9
Mugil_5	23	24	8	11	8	17	18	12	10
Mugil_6	23	23	17	11	6	8	20	12	9
Mugil_7	14	?	8	11	7	?	15	?	?
Mugil_8	?	30	10	?	?	?	17	12	10
Mugil_9	?	35	5	8	7	9	13	11	10
Mugil_10	23	?	8	?	?	17	18	8	10
Mugil_11	22	35	5	8	7	8	20	11	9
Mugil_12	14	30	8	9	7	11	18	6	12
Mugil_13	23	33	8	9	6	8	18	11	9
Mugil_14	?	?	17	11	10	?	10	12	9
Mugil_15	?	?	7	5	7	11	17	11	12
Mugil_16	?	34	8	11	10	?	17	9	10
Mugil_17	23	26	8	11	9	8	?	10	9
Mugil_18	14	27	8	11	9	9	?	12	10
Mugil_19	22	35	9	9	7	11	20	9	10
Mugil_20	14	25	7	12	9	8	18	11	10
Mugil_21	25	23	?	11	8	8	18	11	7
Mugil_22	17	33	8	13	8	9	17	8	12
Mugil_23	27	33	9	11	6	8	19	13	10
Mugil_24	?	?	8	?	?	8	18	11	10
Mugil_25	?	35	9	12	7	?	17	9	10
Mugil_26	?	36	7	5	10	?	17	12	10
Mugil_27	?	36	8	11	7	8	18	8	10
Mugil_28	?	32	7	5	17	8	17	12	10
Mugil_29	?	?	12	6	10	?	17	12	10
Mugil_30	?	?	9	5	7	19	17	12	10
Mugil_31	22	27	9	11	9	9	18	10	7
Mugil_32	25	33	7	11	8	8	20	7	10
Mugil_33	23	27	8	11	6	?	?	8	10
Mugil_34	22	29	8	10	8	10	18	12	10
Mugil_35	23	32	5	5	?	?	18	12	10
Mugil_36	14	25	8	4	7	?	20	7	9
Mugil_37	22	32	7	9	9	9	18	10	10
Mugil_38	?	29	8	9	8	7	17	11	6
Mugil_39	25	33	7	10	8	8	18	7	10
Mugil_40	?	?	?	7	?	?	17	12	10
Mugil_41	?	?	8	9	9	12	17	11	10
Mugil_42	?	32	8	11	7	?	17	12	10
Mugil_43	?	?	7	10	?	10	17	8	10
Mugil_44	?	23	8	9	8	9	17	11	10
Mugil_45	?	23	?	8	7	9	20	7	11
Mugil_46	?	26	?	10	6	8	?	8	11
Mugil_47	23	31	8	9	6	9	18	8	12
Mugil_48	25	26	9	11	9	10	18	6	9
Mugil_49	21	30	8	11	7	21	20	11	9
Mugil_50	?	26	?	9	9	11	20	12	9
Mugil_51	25	26	8	11	8	9	20	9	10
Mugil_52	?	?	7	9	12	12	10	11	9
Mugil_53	?	34	8	11	7	?	17	?	10
Mugil_54	?	?	8	?	?	?	18	12	10
Mugil_55	?	?	?	7	12	?	17	11	10
Mugil_56	?	23	7	?	?	?	17	12	10
Mugil_57	?	34	?	12	7	12	17	12	10
Mugil_58	?	26	8	11	7	8	17	9	10
Mugil_59	?	30	9	13	9	21	17	12	9
Mugil_60	23	23	8	10	?	?	20	8	?
Mugil_61	?	25	8	10	9	7	?	10	9
Mugil_62	23	23	7	11	8	8	17	9	9
Mugil_63	23	?	7	?	?	9	18	9	10
Mugil_64	22	27	7	9	6	8	19	13	10
Mugil_65	14	28	7	8	7	9	?	10	10
Mugil_66	14	23	7	9	7	12	16	17	14
Mugil_67	22	23	7	9	7	18	16	11	9
Mugil_68	20	23	17	10	7	9	19	10	10
Mugil_69	?	23	?	8	7	?	17	12	10
Mugil_70	?	?	7	11	17	8	17	11	10
Mugil_71	?	?	?	4	18	12	17	12	9
Mugil_72	?	31	8	11	6	8	18	10	12
pop = Utu
Utu_1	24	23	13	8	6	10	18	6	9
Utu_2	20	31	7	10	6	8	19	7	9
Utu_3	20	?	9	?	?	12	?	11	9
Utu_4	24	23	9	10	7	9	18	8	9
Utu_5	25	27	8	11	6	9	18	14	9
Utu_6	24	32	8	?	7	9	10	11	9
Utu_7	23	26	12	9	?	?	16	11	?
Utu_8	22	32	8	7	6	8	20	7	9
Utu_9	24	36	8	14	6	8	17	6	9
Utu_10	30	32	5	?	6	8	?	11	10
Utu_11	24	32	8	11	7	9	18	12	10
Utu_12	24	32	8	9	6	8	20	7	9
Utu_13	24	?	8	?	?	8	20	7	9
Utu_14	23	36	7	11	8	9	20	11	9
Utu_15	23	36	8	8	6	?	20	6	9
Utu_16	27	23	8	8	6	8	12	8	9
Utu_17	24	36	8	8	6	10	20	8	9
Utu_18	36	36	8	9	6	7	20	10	9
Utu_19	26	26	8	8	7	8	17	10	9
Utu_20	27	36	7	8	6	8	20	11	9
Utu_21	24	36	8	9	6	10	20	11	9
Utu_22	24	36	8	8	12	8	20	11	9
Utu_24	?	29	8	8	12	8	?	11	9
Utu_25	27	23	13	8	8	8	18	11	9
Utu_26	22	30	8	8	7	9	19	7	9
Utu_27	25	33	10	10	8	9	18	7	9
Utu_28	26	25	8	11	6	8	20	9	9
Utu_29	24	25	8	11	7	9	20	8	9
Utu_30	23	29	9	10	9	9	18	7	9
Utu_31	21	32	8	10	6	8	20	14	10
Utu_32	23	23	7	9	6	9	19	7	10
Utu_33	19	36	8	10	7	8	19	11	9
Utu_34	22	25	8	9	6	9	19	10	9
Utu_35	23	25	7	8	8	8	18	8	9
Utu_36	26	25	8	9	9	9	17	11	9
Utu_37	20	26	7	9	6	10	20	9	9
Utu_38	24	35	7	10	8	11	22	11	9
Utu_40	22	36	7	8	6	9	20	7	9
Utu_41	21	26	7	8	12	9	18	7	9
Utu_42	?	36	13	8	6	?	18	11	9
Utu_43	23	26	7	8	6	8	18	7	9
Utu_44	24	27	8	9	7	9	20	11	10
Utu_45	28	27	8	9	7	9	19	11	9
Utu_46	28	32	8	8	6	10	18	11	14
Utu_47	19	25	?	12	6	21	10	11	14
Utu_48	20	26	8	9	8	?	20	11	9
Utu_49	20	32	9	8	9	?	20	11	9
Utu_50	20	36	8	8	6	9	19	7	9
Utu_51	26	32	10	11	7	8	19	10	9
Utu_52	25	26	7	?	7	9	?	11	9
Utu_53	23	26	8	8	6	8	22	11	9
Utu_54	20	25	11	8	12	9	17	9	9
Utu_55	24	29	8	8	7	8	19	7	9
Utu_56	26	26	8	12	12	11	18	11	9
Utu_57	24	32	8	12	6	9	18	7	9
Utu_58	22	30	8	8	6	9	19	7	9
Utu_59	27	36	8	12	12	8	19	11	9
Utu_60	19	36	8	10	7	8	19	11	9
Utu_61	22	36	7	8	6	9	18	11	9
Utu_63	21	36	8	9	7	8	20	11	9
Utu_64	24	30	8	11	7	8	20	10	9
Utu_65	20	32	8	12	6	9	18	8	9
Utu_66	20	36	8	8	7	16	20	7	10
Utu_67	23	25	8	11	6	9	20	8	9
pop = Wosera
Wos_1	24	27	8	7	9	14	19	10	6
Wos_2	14	30	11	?	?	10	19	10	9
Wos_3	14	35	8	8	7	18	20	7	10
Wos_4	14	26	13	8	8	?	?	11	9
Wos_5	14	?	13	10	6	11	20	7	9
Wos_6	14	26	8	10	8	12	18	6	9
Wos_7	14	26	?	10	8	12	18	6	9
Wos_8	23	26	8	14	6	10	17	6	9
Wos_9	?	?	13	5	9	3	10	11	?
Wos_10	14	?	?	5	9	9	10	?	?
Wos_11	24	33	7	8	8	10	18	8	14
Wos_12	14	?	?	9	?	22	19	11	9
Wos_13	14	33	7	10	7	22	17	6	9
Wos_14	?	23	13	9	7	11	?	11	10
Wos_15	20	?	13	5	?	?	16	11	?
Wos_16	14	30	8	12	8	11	22	7	9
Wos_17	14	30	8	12	8	11	19	7	9
Wos_18	?	25	8	10	7	10	18	11	9
Wos_19	14	32	11	11	6	10	?	7	9
Wos_20	14	?	?	10	8	10	20	8	9
Wos_21	14	?	?	11	7	9	10	6	?
Wos_22	14	?	8	8	7	11	?	10	?
Wos_23	?	26	7	16	5	11	?	?	9
Wos_24	24	27	6	11	6	11	18	7	15
Wos_25	14	32	8	13	6	11	15	?	9
Wos_26	24	23	8	9	6	11	20	10	?
Wos_27	24	22	8	12	6	11	20	?	10
Wos_28	14	?	11	7	8	21	15	6	?
Wos_29	?	23	8	13	7	10	18	13	9
Wos_30	14	43	7	10	12	10	?	?	?
Wos_31	14	?	?	7	9	14	15	?	9
Wos_32	14	?	11	11	6	11	18	6	9
Wos_35	14	23	7	9	6	9	?	?	10
Wos_36	22	32	10	9	6	12	?	11	15
Wos_37	14	26	?	9	10	8	10	20	9
Wos_38	?	26	13	?	?	11	16	7	9
Wos_39	?	23	?	7	6	11	18	6	12
Wos_40	?	25	7	13	6	10	20	?	10
Wos_41	14	?	13	9	?	8	20	?	9
Wos_43	?	31	7	11	7	11	20	7	9
Wos_44	21	28	8	10	10	11	21	8	9
Wos_45	14	?	13	5	6	14	?	?	9
Wos_46	14	?	13	9	6	?	?	7	?
Wos_47	14	?	?	5	?	11	15	20	8
Wos_48	21	23	13	12	?	11	19	7	9
Wos_49	14	26	7	8	6	11	20	7	9
Wos_50	?	23	13	8	8	10	17	11	9
Wos_51	?	25	?	8	6	11	19	8	9
Wos_52	?	25	13	9	6	11	20	8	9
Wos_53	14	25	8	8	6	11	18	8	9
Wos_54	22	25	8	13	7	10	18	7	9
Wos_55	20	?	13	9	?	14	18	?	9
Wos_56	?	33	8	10	6	10	19	8	10
Wos_57	14	23	7	?	?	11	?	?	9
Wos_58	25	22	7	9	7	10	20	10	9
Wos_59	14	32	13	?	7	10	21	11	9
Wos_60	20	27	11	8	5	11	18	8	9
Wos_61	14	?	13	10	?	12	10	8	?
Wos_62	?	26	8	8	6	8	21	7	9
Wos_63	?	27	7	?	6	10	18	13	9
Wos_64	?	32	9	11	6	10	18	8	10
Wos_65	?	?	13	8	13	?	?	7	10
Wos_66	?	?	?	9	7	11	18	11	9
Wos_67	?	27	8	8	6	11	18	10	9
Wos_68	?	?	13	7	7	11	20	?	9
Wos_69	14	26	7	10	6	11	17	11	10
Wos_70	?	33	8	8	7	11	18	7	9
Wos_71	?	25	8	7	6	10	20	11	10
Wos_72	?	?	7	?	6	?	10	7	?
Wos_73	?	?	10	?	8	11	19	?	9
Wos_74	?	27	13	8	?	10	19	8	10
Wos_75	?	26	7	8	6	11	20	11	9
Wos_76	?	?	?	9	7	12	17	7	9
Wos_77	?	?	13	11	7	?	16	11	9
Wos_78	14	26	7	12	6	10	17	7	9
Wos_79	25	27	8	8	7	22	17	7	10
Wos_80	14	24	11	9	6	10	19	7	9
Wos_81	14	?	?	9	8	15	19	8	9
Wos_82	14	26	13	11	7	11	?	7	9
Wos_83	14	?	13	3	9	11	?	10	9
Wos_84	14	36	?	4	?	3	10	11	11
Wos_85	14	26	13	5	7	11	?	10	9
Wos_86	15	?	13	8	9	3	15	11	9
Wos_87	14	?	13	3	9	20	10	11	?
Wos_88	?	?	13	9	8	15	?	8	9
Wos_89	23	26	8	11	7	11	20	6	9
Wos_90	28	27	11	9	5	11	18	?	?
Wos_91	28	27	11	9	5	11	18	7	9
Wos_92	?	26	17	12	7	10	19	?	9
Wos_93	28	26	?	?	?	11	20	11	?
Wos_94	24	27	10	8	6	14	20	11	?
Wos_95	24	33	7	10	6	12	18	?	?
Wos_96	22	23	9	8	6	13	18	8	11
Wos_97	23	30	8	13	8	15	20	6	9
Wos_98	25	26	8	8	7	10	20	9	10
Wos_99	26	29	9	11	6	10	20	10	9
Wos_100	25	23	8	8	7	8	18	8	?
Wos_101	14	?	11	8	6	17	18	?	9
Wos_102	14	26	8	10	7	12	?	10	?
Wos_103	?	27	10	11	6	11	18	10	?
Wos_104	14	26	11	9	7	11	20	?	9
Wos_105	14	26	6	?	7	?	?	13	?
Wos_106	23	23	11	8	7	11	19	7	9
Wos_107	14	23	8	10	6	18	17	10	?
Wos_108	14	?	?	10	8	11	10	?	7
Wos_109	14	30	8	8	9	16	19	8	?
Wos_110	14	25	?	12	?	?	15	?	9
Wos_111	14	27	?	8	7	18	20	7	9
Wos_112	14	26	?	11	8	14	18	7	?
Wos_113	14	35	10	8	6	10	18	?	?
